# Supplementary material for: Response of Sugarcane Rhizosphere Bacterial Community to Drought Stress
Source: Front Microbiol. 2021 Oct 6;12:716196. doi: 10.3389/fmicb.2021.716196 (PMC8527094; doi:10.3389/fmicb.2021.716196)
Supplement: Supplementary Figure 1 — Soil moisture content during sugarcane planting. [file Data_Sheet_1.zip]

Archive with 7 entries (7 files):
- Figure 1.PDF
- Figure 2.PDF
- Figure 3.PDF
- Figure 4.PDF
- Figure 5.PDF
- Figure 6.PDF
- Figure 7.PDF
